# Supplementary material for: Gut microbiota and atopic dermatitis: a two-sample Mendelian randomization study
Source: Front Med (Lausanne). 2023 Jun 22;10:1174331. doi: 10.3389/fmed.2023.1174331 (PMC10323683; doi:10.3389/fmed.2023.1174331)
Supplement: Supplementary file 6 [file Data_Sheet_1.ZIP]

Archive with 18 entries (18 files):
- Supplementary Figure 18.tif
- Supplementary Figure 17.tif
- Supplementary Figure 16.tif
- Supplementary Figure 15.tif
- Supplementary Figure 14.tif
- Supplementary Figure 13.tif
- Supplementary Figure 12.tif
- Supplementary Figure 11.tif
- Supplementary Figure 10.tif
- Supplementary Figure 9.tif
- Supplementary Figure 8.tif
- Supplementary Figure 7.tif
- Supplementary Figure 6.tif
- Supplementary Figure 5.tif
- Supplementary Figure 4.tif
- Supplementary Figure 3.tif
- Supplementary Figure 2.tif
- Supplementary Figure 1.tif
